# Supplementary material for: Clinical Guideline for Detection and Management of Magnesium Deficiency in Ambulatory Care
Source: Nutrients. 2025 Feb 28;17(5):887. doi: 10.3390/nu17050887 (PMC11901669; doi:10.3390/nu17050887)
Supplement: Supplementary file 1 [file nutrients-17-00887-s001.zip]

Archive with 1 entries (1 files):
- nutrients-3472611-supplementary.pdf
